# Supplementary material for: USP50 regulates NLRP3 inflammasome activation in duodenogastric reflux-induced gastric tumorigenesis
Source: Front Immunol. 2024 Feb 26;15:1326137. doi: 10.3389/fimmu.2024.1326137 (PMC10925683; doi:10.3389/fimmu.2024.1326137)
Supplement: Supplementary file 1 [file DataSheet_1.zip]

Archive with 10 entries (9 files):
- All Essential Supplementary Materials/
- All Essential Supplementary Materials/Image 1.TIF
- All Essential Supplementary Materials/Image 2.TIF
- All Essential Supplementary Materials/Image 3.TIF
- All Essential Supplementary Materials/Image 4.TIF
- All Essential Supplementary Materials/Image 5.TIF
- All Essential Supplementary Materials/Image 6.tif
- All Essential Supplementary Materials/Table 1.DOCX
- All Essential Supplementary Materials/Table 2.DOCX
- All Essential Supplementary Materials/Table 3.DOCX
